# Supplementary material for: The NHE3 Inhibitor Tenapanor Prevents Intestinal Obstructions in CFTR-Deleted Mice
Source: Int J Mol Sci. 2022 Sep 1;23(17):9993. doi: 10.3390/ijms23179993 (PMC9456459; doi:10.3390/ijms23179993)
Supplement: Supplementary file 1 [file ijms-23-09993-s001.zip]

Archive with 1 entries (1 files):
- ijms-1874758- supplementary.pdf
